# Supplementary material for: Chondroprotective Actions of Selective COX-2 Inhibitors In Vivo: A Systematic Review
Source: Int J Mol Sci. 2020 Sep 22;21(18):6962. doi: 10.3390/ijms21186962 (PMC7555215; doi:10.3390/ijms21186962)
Supplement: Supplementary file 1 [file ijms-21-06962-s001.zip]

Archive with 3 entries (2 files):
- ijms-931722-supplymentary revised done/
- ijms-931722-supplymentary revised done/bias assesment.pdf
- ijms-931722-supplymentary revised done/biasassesmentclinicalstudies.pdf
